# Supplementary material for: Comparing efficiency of literature-based estimation of general biomass using Length-Weight Relationships (LWRs) between freshwater and seawater fishes
Source: PLoS One. 2025 Jun 3;20(6):e0321571. doi: 10.1371/journal.pone.0321571 (PMC12132944; doi:10.1371/journal.pone.0321571)
Supplement: S2 Appendix — (XLSX) [file pone.0321571.s002.xlsx]

## Sheet: Freshwater species
	No exception			Q exception
Number	Field measured wet weight (g, Freshwater species group)	Estimated wet weight (g, Freshwater species group)	Number	Field measured wet weight (g, Freshwater species group)	Estimated wet weight (g, Freshwater species group)
1	2024.4	54.925	1	97.5387	183.972
2	131.886	1893.23	2	193.141	116.342
3	149.274	1893.23	3	121.4	46.886
4	208.7	1893.23	4	147.82	78.0492
5	341.429	1893.23	5	85.2615	147.946
6	546.5	1893.23	6	17.8841	78.0492
7	927.95	1893.23	7	70.5429	15.0998
8	515.9	1057.09	8	41.4	95.7268
9	530.1	95.7268	9	37.3813	89.2015
10	41.4667	415.853	10	197.221	147.946
11	417.368	147.946	11	63.5333	15.0998
12	376.022	116.342	12	1.05	46.886
13	1647.3	1893.23	13	10.5	54.925
14	1286.6	1057.09	14	73.54	116.342
15	24.6	223.381	15	95.7	54.925
16	48.9669	223.381	16	94.8118	54.925
17	580	415.853	17	9.27995	46.886
18	330.796	168.106	18	13.619	49.1699
19	13.7	168.106	19	16.5879	49.1699
20	53.7604	183.972	20	19.1904	49.1699
21	241.068	116.342	21	118.865	89.2015
22	57.1839	174.806	22	20.5293	49.1699
23	298.408	415.853	23	40.2	13.5231
24	118.731	223.381	24	54.3	78.0492
25	121.062	223.381	25	29.1	7.3624
26	0.129874	95.7268	26	109.25	89.2015
27	0.13	95.7268	27	21.9	4.28858
28	0.221505	95.7268	28	12.075	29.5535
29	90.1595	183.972	29	9.18012	24.7254
30	56	147.946	30	8.3	23.7526
31	3.8	95.7268	31	8.3	23.7526
32	144.88	54.925	32	92.82	78.0492
33	97.5387	183.972	33	34.3388	19.7263
34	193.141	116.342	34	162.42	147.946
35	121.4	46.886	35	1.80383	16.1937
36	147.82	78.0492	36	76.25	89.2015
37	85.2615	147.946	37	181.013	168.106
38	17.8841	78.0492	38	4.23571	16.4831
39	70.5429	15.0998	39	4.18333	16.0567
40	41.4	95.7268	40	4.68	16.4831
41	37.3813	89.2015	41	127.85	116.342
42	197.221	147.946	42	29.4477	19.7263
43	63.5333	15.0998	43	0.6	10.0328
44	1.05	46.886	44	45.5	54.925
45	10.5	54.925	45	7.41005	16.4831
46	73.54	116.342	46	5.1	13.5231
47	95.7	54.925	47	63.019	54.925
48	94.8118	54.925	48	32.775	24.7254
49	9.27995	46.886	49	8.4375	16.4831
50	13.619	49.1699	50	2.03043	10.0328
51	16.5879	49.1699	51	8.96493	16.4831
52	19.1904	49.1699	52	27.0125	19.7263
53	118.865	89.2015	53	12.7556	19.7263
54	20.5293	49.1699	54	95.9404	89.2015
55	40.2	13.5231	55	409.267	415.853
56	54.3	78.0492	56	1.61053	8.06667
57	29.1	7.3624	57	1.85	8.06667
58	109.25	89.2015	58	21.2591	15.0998
59	21.9	4.28858	59	2.51477	8.06667
60	12.075	29.5535	60	11.2667	5.85758
61	9.18012	24.7254	61	84.3225	89.2015
62	8.3	23.7526	62	1.42982	6.20285
63	8.3	23.7526	63	5.4	10.0328
64	92.82	78.0492	64	5.64286	10.0328
65	34.3388	19.7263	65	9.30625	13.5231
66	162.42	147.946	66	3.90476	7.7515
67	1.80383	16.1937	67	15.92	12.3567
68	76.25	89.2015	68	15.8187	12.3567
69	181.013	168.106	69	11.1813	7.7515
70	4.23571	16.4831	70	5.37802	2.23935
71	4.18333	16.0567	71	1.35	4.28858
72	4.68	16.4831	72	3.41735	0.495254
73	127.85	116.342	73	7.40741	10.2537
74	29.4477	19.7263	74	12.8583	10.2537
75	0.6	10.0328	75	0.98	3.56723
76	45.5	54.925	76	4.83	7.3624
77	7.41005	16.4831	77	5.24406	7.7515
78	5.1	13.5231	78	5	2.6304
79	63.019	54.925	79	12.5873	10.2537
80	32.775	24.7254	80	1.43333	3.56723
81	8.4375	16.4831	81	5.527	7.3624
82	2.03043	10.0328	82	9.56259	7.7515
83	8.96493	16.4831	83	10.5618	12.3567
84	27.0125	19.7263	84	5.05882	6.20285
85	12.7556	19.7263	85	5.12222	6.20285
86	95.9404	89.2015	86	1.65	2.6304
87	409.267	415.853	87	6.56	5.85758
88	1.61053	8.06667	88	2	2.6304
89	1.85	8.06667	89	0.948421	1.46338
90	21.2591	15.0998	90	3.07841	3.56723
91	2.51477	8.06667	91	7.2	6.71833
92	11.2667	5.85758	92	3.10435	3.56723
93	84.3225	89.2015	93	1.92321	1.46338
94	1.42982	6.20285	94	7.65	7.3624
95	5.4	10.0328	95	2.9	2.6304
96	5.64286	10.0328	96	8.28256	8.06667
97	9.30625	13.5231	97	1.25	1.46338
98	3.90476	7.7515	98	1.3375	1.46338
99	15.92	12.3567	99	5.84571	5.85758
100	15.8187	12.3567
101	11.1813	7.7515
102	5.37802	2.23935
103	1.35	4.28858
104	3.41735	0.495254
105	7.40741	10.2537
106	12.8583	10.2537
107	0.98	3.56723
108	4.83	7.3624
109	5.24406	7.7515
110	5	2.6304
111	12.5873	10.2537
112	1.43333	3.56723
113	5.527	7.3624
114	9.56259	7.7515
115	10.5618	12.3567
116	5.05882	6.20285
117	5.12222	6.20285
118	1.65	2.6304
119	6.56	5.85758
120	2	2.6304
121	0.948421	1.46338
122	3.07841	3.56723
123	7.2	6.71833
124	3.10435	3.56723
125	1.92321	1.46338
126	7.65	7.3624
127	2.9	2.6304
128	8.28256	8.06667
129	1.25	1.46338
130	1.3375	1.46338
131	5.84571	5.85758

## Sheet: Saltwater speceis
	No exception			Q exception
Number	Field measured wet weight (g, Saltwater species group)	Estimated wet weight (g, Saltwater species group)	Number	Field measured wet weight (g, Saltwater species group)	Estimated wet weight (g, Saltwater species group)
1	7.95	7.99939	1	7.95	7.99939
2	0.5	0.865756	2	0.5	0.865756
3	0.355319	0.865756	3	0.355319	0.865756
4	0.0470588	0.865756	4	0.0470588	0.865756
5	1.09863	1.93035	5	1.09863	1.93035
6	0.8	1.75746	6	0.8	1.75746
7	0.8	1.75746	7	0.8	1.75746
8	0.775	1.75746	8	0.775	1.75746
9	1.85	0.865756	9	1.85	0.865756
10	1.9	0.865756	10	1.9	0.865756
11	6.94545	7.99939	11	6.94545	7.99939
12	0.675	1.75746	12	0.675	1.75746
13	0.673	1.75746	13	0.673	1.75746
14	0.786275	1.93035	14	0.786275	1.93035
15	0.766667	1.93035	15	0.766667	1.93035
16	0.59375	1.75746	16	0.59375	1.75746
17	0.75206	1.93035	17	0.75206	1.93035
18	3.62911	4.90986	18	3.62911	4.90986
19	0.45	1.75746	19	0.45	1.75746
20	0.435185	1.75746	20	0.435185	1.75746
21	2.2	0.865756	21	2.2	0.865756
22	0.354361	1.75746	22	0.354361	1.75746
23	6.61111	5.10543	23	6.61111	5.10543
24	0.210927	1.75746	24	0.210927	1.75746
25	3.2	4.90986	25	3.2	4.90986
26	16.9	14.5418	26	16.9	14.5418
27	4.27645	1.75746	27	4.27645	1.75746
28	8	10.9747	28	8	10.9747
29	1.69231	5.10543	29	1.69231	5.10543
30	1.40175	5.10543	30	1.40175	5.10543
31	1.37053	5.10543	31	1.37053	5.10543
32	48.1821	52.0586	32	48.1821	52.0586
33	3.71778	7.64013	33	3.71778	7.64013
34	1.10459	5.10543	34	1.10459	5.10543
35	1.1	5.10543	35	1.1	5.10543
36	0.792222	5.10543	36	0.792222	5.10543
37	3.2	7.99939	37	3.2	7.99939
38	5.275	10.9747	38	5.275	10.9747
39	0.65	6.40111	39	0.65	6.40111
40	4.26829	10.9747	40	4.26829	10.9747
41	8.94286	16.1697	41	8.94286	16.1697
42	3.5	10.9747	42	3.5	10.9747
43	0.488462	7.99939	43	0.488462	7.99939
44	2.7	10.9747	44	2.7	10.9747
45	43.78	52.0586	45	43.78	52.0586
46	43.5667	52.0586	46	43.5667	52.0586
47	7.06875	16.1697	47	7.06875	16.1697
48	22.9741	32.2945	48	22.9741	32.2945
49	6.74286	16.1697	49	6.74286	16.1697
50	14.5	4.90986	50	14.5	4.90986
51	22.2731	32.2945	51	22.2731	32.2945
52	0.936364	10.9747	52	0.936364	10.9747
53	25	14.5418	53	25	14.5418
54	5.55	16.1697	54	5.55	16.1697
55	5.47391	16.1697	55	5.47391	16.1697
56	2.875	14.5418	56	2.875	14.5418
57	2.57451	14.5418	57	2.57451	14.5418
58	13.9875	1.94507	58	13.9875	1.94507
59	44.72	32.2945	59	44.72	32.2945
60	2.01719	14.5418	60	2.01719	14.5418
61	1.71385	14.5418	61	1.71385	14.5418
62	1.62787	14.5418	62	1.62787	14.5418
63	1.55833	14.5418	63	1.55833	14.5418
64	1.31579	14.5418	64	1.31579	14.5418
65	1.30909	14.5418	65	1.30909	14.5418
66	1.2425	14.5418	66	1.2425	14.5418
67	1.03333	14.5418	67	1.03333	14.5418
68	25.6	12.0841	68	25.6	12.0841
69	1.59688	16.1697	69	1.59688	16.1697
70	1.3	16.1697	70	1.3	16.1697
71	0.655556	16.1697	71	0.655556	16.1697
72	35.9292	52.0586	72	35.9292	52.0586
73	46	64.4447	73	46	64.4447
74	46	64.4447	74	46	64.4447
75	13.0219	32.2945	75	13.0219	32.2945
76	9.7	32.2945	76	9.7	32.2945
77	28.7	52.0586	77	28.7	52.0586
78	8.5	32.2945	78	8.5	32.2945
79	25.15	52.0586	79	25.15	52.0586
80	94.75	67.1756	80	94.75	67.1756
81	43.5	14.5418	81	43.5	14.5418
82	22.1869	52.0586	82	22.1869	52.0586
83	21.6667	52.0586	83	21.6667	52.0586
84	1.6	32.2945	84	1.6	32.2945
85	0.3	32.2945	85	0.3	32.2945
86	0.294615	32.2945	86	0.294615	32.2945
87	45.35	12.0841	87	45.35	12.0841
88	38	1.94507	88	38	1.94507
89	1.03871	52.0586	89	1.03871	52.0586
90	12.6978	64.4447	90	12.6978	64.4447
91	4.25	64.4447	91	4.25	64.4447
92	16.5	83.823		16.5	83.823
93	143.3	226.66
94	51.38	135.55
95	49.7714	138.4
96	93.8	1.94507
97	11.4	121.157
98	3.2	121.157
99	5.9	207.279
100	20.2	226.66
101	5.34667	226.66
102	20.1692	261.354
103	3.8	261.354
104	1.1	261.354
105	0.88	261.354
106	13.6925	370.403
107	44.7905	417.591
108	30.7	417.591
109	5.4	417.591
110	4.7	417.591
111	1.9	417.591
112	1.125	417.591
113	13.4849	2131.71
	10.99	2131.71

## Sheet: Wholewater species
	No exception			Q exception
Number	Field measured wet weight (g, Whole species group)	Estimated wet weight (g, Whole species group)	Number	Field measured wet wieght (g, Whole species group) with Q exception	Estimated wet wieght (g, Whole species group) with Q exception
1	2024.4	54.925	1	46	0.07788
2	131.886	1893.23	2	46	0.07788
3	149.274	1893.23	3	1.05	46.886
4	208.7	1893.23	4	45.35	0.06288
5	341.429	1893.23	5	44.72	0.04116
6	546.5	1893.23	6	44.7905	0.25675
7	927.95	1893.23	7	10.5	54.925
8	515.9	1057.09	8	43.78	0.081
9	530.1	95.7268	9	43.5667	0.081
10	41.4667	415.853	10	43.5	0.058212
11	417.368	147.946	11	73.54	116.342
12	376.022	116.342	12	95.7	54.925
13	1647.3	1893.23	13	94.8118	54.925
14	1286.6	1057.09	14	38	0.001895
15	24.6	223.381	15	9.27995	46.886
16	48.9669	223.381	16	35.9292	0.081
17	580	415.853	17	13.619	49.1699
18	330.796	168.106	18	16.5879	49.1699
19	13.7	168.106	19	30.7	0.25675
20	143.3	0.29535	20	19.1904	49.1699
21	53.7604	183.972	21	118.865	89.2015
22	241.068	116.342	22	20.5293	49.1699
23	57.1839	174.806	23	28.7	0.081
24	298.408	415.853	24	40.2	13.5231
25	118.731	223.381	25	25.6	0.06288
26	121.062	223.381	26	25.15	0.081
27	0.129874	95.7268	27	25	0.058212
28	0.13	95.7268	28	54.3	78.0492
29	0.221505	95.7268	29	22.9741	0.04116
30	94.75	0.064575	30	22.2731	0.04116
31	90.1595	183.972	31	22.1869	0.081
32	93.8	0.001895	32	29.1	7.3624
33	56	147.946	33	21.6667	0.081
34	3.8	95.7268	34	109.25	89.2015
35	144.88	54.925	35	20.1692	0.13046
36	97.5387	183.972	36	20.2	0.29535
37	193.141	116.342	37	21.9	4.28858
38	121.4	46.886	38	12.075	29.5535
39	147.82	78.0492	39	16.9	0.058212
40	85.2615	147.946	40	16.5	0.104
41	17.8841	78.0492	41	9.18012	24.7254
42	70.5429	15.0998	42	8.3	23.7526
43	41.4	95.7268	43	8.3	23.7526
44	37.3813	89.2015	44	92.82	78.0492
45	51.38	0.024	45	34.3388	19.7263
46	49.7714	0.03402	46	162.42	147.946
47	197.221	147.946	47	14.5	0.0324
48	63.5333	15.0998	48	1.80383	16.1937
49	48.1821	0.081	49	13.9875	0.001895
50	46	0.07788	50	13.6925	0.30527
51	46	0.07788	51	13.4849	0.17136
52	1.05	46.886	52	13.0219	0.04116
53	45.35	0.06288	53	76.25	89.2015
54	44.72	0.04116	54	181.013	168.106
55	44.7905	0.25675	55	12.6978	0.07788
56	10.5	54.925	56	4.23571	16.4831
57	43.78	0.081	57	4.18333	16.0567
58	43.5667	0.081	58	4.68	16.4831
59	43.5	0.058212	59	127.85	116.342
60	73.54	116.342	60	11.4	0.5244
61	95.7	54.925	61	10.99	0.17136
62	94.8118	54.925	62	29.4477	19.7263
63	38	0.001895	63	9.7	0.04116
64	9.27995	46.886	64	0.6	10.0328
65	35.9292	0.081	65	45.5	54.925
66	13.619	49.1699	66	7.41005	16.4831
67	16.5879	49.1699	67	8.94286	0.08772
68	30.7	0.25675	68	8.5	0.04116
69	19.1904	49.1699	69	5.1	13.5231
70	118.865	89.2015	70	63.019	54.925
71	20.5293	49.1699	71	32.775	24.7254
72	28.7	0.081	72	8.4375	16.4831
73	40.2	13.5231	73	2.03043	10.0328
74	25.6	0.06288	74	8	0.088395
75	25.15	0.081	75	7.95	0.103488
76	25	0.058212	76	8.96493	16.4831
77	54.3	78.0492	77	27.0125	19.7263
78	22.9741	0.04116	78	7.06875	0.08772
79	22.2731	0.04116	79	12.7556	19.7263
80	22.1869	0.081	80	6.94545	0.103488
81	29.1	7.3624	81	95.9404	89.2015
82	21.6667	0.081	82	6.74286	0.08772
83	109.25	89.2015	83	409.267	415.853
84	20.1692	0.13046	84	1.61053	8.06667
85	20.2	0.29535	85	6.61111	0.1598
86	21.9	4.28858	86	1.85	8.06667
87	12.075	29.5535	87	21.2591	15.0998
88	16.9	0.058212	88	5.9	0.32904
89	16.5	0.104	89	2.51477	8.06667
90	9.18012	24.7254	90	5.55	0.08772
91	8.3	23.7526	91	11.2667	5.85758
92	8.3	23.7526	92	5.47391	0.08772
93	92.82	78.0492	93	5.275	0.088395
94	34.3388	19.7263	94	5.4	0.25675
95	162.42	147.946	95	5.34667	0.29535
96	14.5	0.0324	96	84.3225	89.2015
97	1.80383	16.1937	97	1.42982	6.20285
98	13.9875	0.001895	98	5.4	10.0328
99	13.6925	0.30527	99	4.7	0.25675
100	13.4849	0.17136	100	5.64286	10.0328
101	13.0219	0.04116	101	9.30625	13.5231
102	76.25	89.2015	102	4.27645	0.074035
103	181.013	168.106	103	4.26829	0.088395
104	12.6978	0.07788	104	4.25	0.07788
105	4.23571	16.4831	105	3.90476	7.7515
106	4.18333	16.0567	106	3.8	0.13046
107	4.68	16.4831	107	3.71778	0.09184
108	127.85	116.342	108	3.62911	0.0324
109	11.4	0.5244	109	15.92	12.3567
110	10.99	0.17136	110	15.8187	12.3567
111	29.4477	19.7263	111	11.1813	7.7515
112	9.7	0.04116	112	3.5	0.088395
113	0.6	10.0328	113	3.2	0.0324
114	45.5	54.925	114	5.37802	2.23935
115	7.41005	16.4831	115	3.2	0.103488
116	8.94286	0.08772	116	1.35	4.28858
117	8.5	0.04116	117	3.41735	0.495254
118	5.1	13.5231	118	7.40741	10.2537
119	63.0191	54.925	119	2.875	0.058212
120	32.775	24.7254	120	3.2	0.5244
121	8.4375	16.4831	121	2.7	0.088395
122	2.03044	10.0328	122	12.8583	10.2537
123	8	0.088395	123	0.98	3.56723
124	7.95	0.103488	124	4.83	7.3624
125	8.96492	16.4831	125	2.57451	0.058212
126	27.0125	19.7263	126	5.24406	7.7515
127	7.06875	0.08772	127	5	2.6304
128	12.7556	19.7263	128	12.5873	10.2537
129	6.94545	0.103488	129	2.2	0.030033
130	95.9404	89.2015	130	1.43333	3.56723
131	6.74286	0.08772	131	2.01719	0.058212
132	409.267	415.853	132	1.9	0.030033
133	1.61053	8.06667	133	5.527	7.3624
134	6.61111	0.1598	134	1.85	0.030033
135	1.85	8.06667	135	9.56259	7.7515
136	21.2591	15.0998	136	10.5618	12.3567
137	5.9	0.32904	137	1.71385	0.058212
138	2.51477	8.06667	138	1.9	0.25675
139	5.55	0.08772	139	1.62787	0.058212
140	11.2667	5.85758	140	1.6	0.04116
141	5.47391	0.08772	141	1.69231	0.1598
142	5.275	0.088395	142	1.59688	0.08772
143	5.4	0.25675	143	1.55833	0.058212
144	5.34667	0.29535	144	1.31579	0.058212
145	84.3225	89.2015	145	1.30909	0.058212
146	1.42982	6.20285	146	1.40175	0.1598
147	5.4	10.0328	147	1.3	0.08772
148	4.7	0.25675	148	1.37053	0.1598
149	5.64286	10.0328	149	1.2425	0.058212
150	9.30625	13.5231	150	5.05882	6.20285
151	4.27645	0.074035	151	5.12222	6.20285
152	4.26829	0.088395	152	1.65	2.6304
153	4.25	0.07788	153	1.03333	0.058212
154	3.90476	7.7515	154	1.09863	0.125646
155	3.8	0.13046	155	1.1	0.13046
156	3.71778	0.09184	156	1.03871	0.081
157	3.62911	0.0324	157	1.10459	0.1598
158	15.92	12.3567	158	1.1	0.1598
159	15.8187	12.3567	159	1.125	0.25675
160	11.1813	7.7515	160	0.936364	0.088395
161	3.5	0.088395	161	0.88	0.13046
162	3.2	0.0324	162	0.8	0.074035
163	5.37802	2.23935	163	0.8	0.074035
164	3.2	0.103488	164	6.56	5.85758
165	1.35	4.28858	165	0.775	0.074035
166	3.41735	0.495254	166	0.786275	0.125646
167	7.40741	10.2537	167	0.766667	0.125646
168	2.875	0.058212	168	0.792222	0.1598
169	3.2	0.5244	169	2	2.6304
170	2.7	0.088395	170	0.75206	0.125646
171	12.8583	10.2537	171	0.675	0.074035
172	0.98	3.56723	172	0.673	0.074035
173	4.83	7.3624	173	0.655556	0.08772
174	2.57451	0.058212	174	0.65	0.11716
175	5.24406	7.7515	175	0.59375	0.074035
176	5	2.6304	176	0.948421	1.46338
177	12.5873	10.2537	177	3.07841	3.56723
178	2.2	0.030033	178	7.2	6.71833
179	1.43333	3.56723	179	0.5	0.030033
180	2.01719	0.058212	180	3.10435	3.56723
181	1.9	0.030033	181	1.92321	1.46338
182	5.527	7.3624	182	0.488462	0.103488
183	1.85	0.030033	183	0.45	0.074035
184	9.56259	7.7515	184	0.435185	0.074035
185	10.5618	12.3567	185	0.355319	0.030033
186	1.71385	0.058212	186	7.65	7.3624
187	1.9	0.25675	187	0.354361	0.074035
188	1.62787	0.058212	188	2.9	2.6304
189	1.6	0.04116	189	0.3	0.04116
190	1.69231	0.1598	190	0.294615	0.04116
191	1.59688	0.08772	191	8.28256	8.06667
192	1.55833	0.058212	192	1.25	1.46338
193	1.31579	0.058212	193	0.210927	0.074035
194	1.30909	0.058212	194	1.3375	1.46338
195	1.40175	0.1598	195	0.0470588	0.030033
196	1.3	0.08772	196	5.84571	5.85758
197	1.37053	0.1598
198	1.2425	0.058212
199	5.05882	6.20285
200	5.12222	6.20285
201	1.65	2.6304
202	1.03333	0.058212
203	1.09863	0.125646
204	1.1	0.13046
205	1.03871	0.081
206	1.10459	0.1598
207	1.1	0.1598
208	1.125	0.25675
209	0.936364	0.088395
210	0.88	0.13046
211	0.8	0.074035
212	0.8	0.074035
213	6.56	5.85758
214	0.775	0.074035
215	0.786274	0.125646
216	0.766667	0.125646
217	0.792222	0.1598
218	2	2.6304
219	0.75206	0.125646
220	0.675	0.074035
221	0.673	0.074035
222	0.655556	0.08772
223	0.65	0.11716
224	0.59375	0.074035
225	0.948421	1.46338
226	3.07841	3.56723
227	7.2	6.71833
228	0.5	0.030033
229	3.10435	3.56723
230	1.92321	1.46338
231	0.488461	0.103488
232	0.45	0.074035
233	0.435185	0.074035
234	0.355319	0.030033
235	7.65	7.3624
236	0.354361	0.074035
237	2.9	2.6304
238	0.3	0.04116
239	0.294615	0.04116
240	8.28256	8.06667
241	1.25	1.46338
242	0.210927	0.074035
243	1.3375	1.46338
244	0.0470588	0.030033
245	5.84571	5.85758
